# Supplementary material for: Discovery of a Positive Allosteric Modulator of Cholecystokinin Action at CCK1R in Normal and Elevated Cholesterol
Source: Front Endocrinol (Lausanne). 2021 Dec 7;12:789957. doi: 10.3389/fendo.2021.789957 (PMC8689142; doi:10.3389/fendo.2021.789957)
Supplement: Supplementary file 1 [file Table_1.xlsx]

## Sheet: Fig 1A
				Calcium assay % of ATP
		CHO-CCK1R cells
CCK-8	Control										CCK with + compound 1 (10uM)
Log (M)
Buffer	0	0	0	0	0	0			4.57557	3.55417	1.41047	1.48142	0.553447
-12	11.7682	0.435604	2.75744	1.59134	16.5664	13.718			28.65	50.0863	27.8236	30.4922	27.0169
-11	55.2595	30.9447	36.9671	50.7089	64.2262	40.0896			65.005	105.244	52.1353	50.8526	55.2627
-10	82.3303	66.175	80.582	72.0233	83.6206	82.7394			84.9687	113.272	65.6348	70.5471	65.6964
-9.5	89.2017	71.7104	76.4746	78.3082	98.2102	100.338			86.4973	92.0993	81.1096	78.5535	66.2648
-9	90.0232	79.5559	80.3309	87.944	93.1005	91.5958			92.8461	100.267	84.7319	82.8146	78.6658
-8	98.7834	92.6521	87.1646	82.5735	90.8287	97.5191			96.6055	100.922	92.4453	95.1509	87.5654

## Sheet: Fig 1B
				Calcium assay ,% of ATP
Agonist stimulation of compound 1
Log (M)
Compound 1	CHO- CCK1R cells												CHO cells
Buffer	0	0	0	0	0	0							0	0	0	0	0	0
-10	0.462006	0.28507	0.416147										5.48547	1.05879	4.0538
-9	0.348028	0.274221	0.793009										3.47631	1.75439	3.28508
-8	0.204442	0.187237	-0.27113	0.690097	-0.56097	0.477341							2.44563	0.82168	2.79875	-0.19929	0.004908	1.9936
-7	-0.2118	0.345659	0.271088	-0.45342	-0.81371	-0.27387							2.3463	2.42876	2.72475	-0.01621	0.468415	1.12332
-6	2.42965	2.462	1.91649	-0.11012	-1.24193	0.243624							3.53659	1.99809	3.35678	0.686166	0.200583	0.970102
-5	5.16097	4.85861	8.75323	1.26554	5.75774	3.59409							1.49652	2.75259	3.82031	0.433711	0.411486	1.71385
-4.5				25.7072	26.2421	29.8495										0.778198	1.24833	2.45197
-4				59.4111	60.9184	58.4744										6.66864	9.00111	8.50394

## Sheet: Fig1C
			Calcium response,% of ATP
	CHO- CCK2R cells						CHO- CCK2R cells
Log (M)									CCK + compound (10uM)
CCK-8	Control
Buffer	0	0	0	0	0		0	0	0	0	0
-12	0.651454	0.165236	0.265862				1.50268	0.425384	1.27082
-11	4.49154	7.99244	10.5359	8.02107	9.09181		11.8133	8.46206	6.16741	22.7452	13.6368
-10	28.8643	34.3832	45.1582	44.8235	48.1341		43.142	39.6337	38.4842	52.2414	39.7382
-9.5	54.8097	49.376	58.952	39.2909	35.8408		47.2324	45.9514	47.1848	23.3755	26.0043
-9	72.0909	76.3728	67.3513	60.6413	58.5087		73.6161	62.3344	71.0918	47.7215	53.5504
-8	84.5025	94.8956	88.4981	69.621	67.8741		80.2771	78.6554	78.8097	62.2315	65.5772
-7				66.0531	70.4272					63.3905	66.6752

## Sheet: Fig 1D
								Calcium response , % of ATP
Log (M)	CHO -CCK1R cells CCK orthosteric ligand, compound 1 allosteric compound
CCK-8
CCK-8	control				Compound 1 (10-7M)				Compound 1 (10-6M)				Compound 1(10-5.5M)				Compound 1 (10-5M)				Compound 1(10-4.5M)				Compound 1(10-4M)
Buffer	0	0	0	0	3.19164	5.39855	-1.5622	1.37188	2.58973	2.08296	-0.94851	-1.68184	4.33294	5.63837	-1.11096	-1.57964	18.2475	17.8457	17.3002	15.3948	28.0388	37.5204	28.7625	43.438	44.299	63.7832	58.048	69.747
-12	8.81988	7.94808	8.78873	5.48486	7.70507	8.26933	2.39211	4.08905	4.09233	3.66915	9.59883	2.59836	14.4105	14.543	10.4786	3.84122	22.7971	20.7338	17.273	34.3985	51.0209	67.4113	48.7534	52.4034	48.6285	74.4313	60.2118	82.3402
-11	27.0858	22.6921	25.4781	24.1095	30.3446	39.4962	23.6538	31.0217	35.9129	27.6922	23.1059	23.7443	36.1327	39.1436	34.3694	12.8482	51.7773	47.4004	43.1634	59.029	66.1382	80.0211	58.257	66.0273	64.9866	96.7545	65.2735	94.6681
-10	59.4909	60.8098	62.9509	64.8949	68.3536	65.8824	59.9194	69.6775	67.5756	68.7989	71.8367	62.5685	65.87	78.4068	61.6349	44.0875	82.936	80.915	75.4679	89.4941	76.9752	83.3897	70.7716	66.255	81.4658	99.5522	72.931	111.862
-9.5	90.9363	89.2937	71.4442	91.1863	84.0688	85.6922	79.0737	81.7188	83.1887	89.2662	85.1743	70.2548	74.0987	87.0558	85.6025	75.4878	90.9393	88.3385	90.8917	93.9768	93.0002	102.706	83.7257	81.9377	93.9332	94.6589	85.2458	110.646
-9	103.67	99.4808	82.0227	83.0305	94.52	100.506	82.9981	90.1847	86.9631	95.2349	84.2242	85.3078	96.4512	93.6463	105.263	84.2829	108.395	116.748	98.7841	100.684	100.044	101.715	92.5766	76.0281	101.426	108.148	86.2353	102.729
-8	113.237	120.056	102.057	100.873	94.4745	115.65	99.1101	89.7042	97.7067	112.042	92.2602	95.1675	99.1945	94.5796	114.297	98.7124	111.358	108.06	113.383	111.689	103.284	99.9836	98.3824	87.1392	103.986	80.8221	90.7594	98.4186

## Sheet: Fig 1E
									Calcium response , % of ATP
	CHO -CCK1R cells OPE orthosteric ligand, Compound 1, allosteric compound
OPE				% of ATP
Log (M)					Compound 1(10-7M)				Compound 1(10-6M)				Compound 1(10-5.5M)				Compound 1(10-5M)				Compound 1(10-4.5M)				Compound 1(10-4M)
Buffer	0	0	0	0	-1.09734	-3.39864	-3.25599	-1.06984	-1.82561	-5.85124	2.66858	-3.25297	2.10282	-3.80128	0.705304	1.0642	6.66469	-0.99833	11.8338	0.868875	5.6334	4.94937	51.8981	42.1711	34.3743	61.0564	67.2458	22.5072
-11	-0.1082	-0.48115	2.17807	-0.44298	-0.99401	-4.67936	-1.5719	-2.95056	-1.12358	-4.73513	2.70108	-4.39551	0.77364	-2.80335	1.17287	0.747519	7.04797	4.99011	4.42075	-1.39684	10.3722	14.7301	26.7611	14.0122	40.8952	86.4795	70.6793	54.2434
-10	1.62827	-0.3459	1.55497	1.22334	2.68501	-3.2527	-1.38589	-1.21983	-1.81694	-4.21173	1.88038	-4.08437	2.0437	-1.90937	1.78707	0.943353	6.84212	16.363	21.3116	-1.57369	10.4373	27.5374	51.2629	31.6065	43.8039	73.7815	67.6293	68.8649
-9	0.17056	0.696699	7.89285	1.186	-0.61378	-4.73027	3.10388	-1.17295	1.88315	-3.45911	0.634685	-4.06237	12.6172	2.06615	9.52745	1.29715	14.007	5.54939	12.1425	6.33723	22.7844	24.4926	63.6313	47.4112	51.3351	79.262	80.9528	66.5051
-8	0.655802	1.51673	6.71383	6.22576	-0.50138	-3.3604	9.5721	-0.91044	15.2048	5.0671	17.0509	0.810408	17.0014	16.5435	25.4811	5.8674	39.9795	34.8421	23.4734	40.6925	38.1516	42.2902	57.3752	72.6243	60.147	86.1471	91.0558	68.4076
-7	11.5049	7.32674	8.80411	22.5224	21.0584	14.8027	22.4165	9.14547	20.396	15.8431	48.3352	23.9827	33.5803	27.9683	43.475	40.5519	47.8308	62.6309	28.2208	58.1217	54.0911	57.9153	57.5874	77.4152	71.9565	85.7365	72.1797	73.1571
-6	20.0206	11.3574	23.3925	38.788	27.3386	23.9835	37.4002	25.4092	31.1683	25.0359	67.5431	30.1032	49.2239	39.6567	41.7507	56.058	54.3889	99.4583	46.1083	68.2358	73.6621	80.7172	76.7027	78.488	85.3755	63.4864	96.9144	91.7449

## Sheet: Fig 1F
	Fluorescence polarization assay on CCK1R membranes
		3.165 nM of Alexa 488 CCK +CCK
Time (min)
0	1.44722	0.3	6.575	-1.40833
0.25	2.58056	-0.5	7.375	2.29167
0.5	5.71389	3	10.2083	6.25833
0.75	6.08056	6.26667	11.6083	5.79167
1	8.91389	7.33333	12.575	7.45833
1.25	9.98056	7.53333	12.1083	7.89167
1.5	9.14722	7.56667	12.0083	6.925
1.75	11.0139	8.5	12.075	7.625
2	12.0806	8.56667	12.275	7.69167
2.25	11.8139	9.56667	13.0083	7.85833
2.5	11.8139	9.23333	13.075	7.89167
2.75	11.4139	8.73333	14.1417	8.25833
3	12.0806	9.06667	13.2083	8.125
3.25	12.4806	9.63333	13.1083	7.79167
3.5	11.8806	9.3	13.2417	8.85833
3.75	12.7139	9.93333	12.275	8.325
4	12.3472	9.7	13.8083	8.325
4.25	12.2806	9.73333	13.575	8.125
4.5	11.9139	9.03333	12.775	8.09167
4.75	13.3139	8.36667	14.0417	8.45833
5	12.9472	8.7	14.875	7.725
5.25	12.8472	8.66667	15.5083	8.65833
5.5	12.6139	9.23333	13.275	8.525
5.75	11.9806	9.3	14.0083	8.25833
6	11.2139	9.93333	14.6417	8.35833
6.25	12.6806	10.2333	14.4417	8.99167
6.5	12.0806	8.33333	13.4083	9.09167
6.75	12.6806	7.8	14.2083	8.95833
7	13.6806	8.26667	14.775	9.39167
7.25	13.2806	9.16667	13.975	8.55833
7.5	12.9139	9.13333	13.6417	8.25833
7.75	13.5472	9.16667	13.375	8.05833
8	12.8806	9.43333	13.8083	8.225
8.25	13.9806	8.33333	14.875	7.825
8.5	13.1806	10.0333	14.0417	7.85833
8.75	13.6472	8.8	14.7417	9.025
9	14.1139	8.73333	14.2417	8.09167
9.25	13.5472	8.7	14.3417	8.19167
9.5	13.7139	8.7	14.6083	7.525
9.75	13.4139	9.1	14.975	7.89167
10	11.3139	4.33333	12.775	5.79167
10.25	10.7806	2.93333	9.80833	5.55833
10.5	9.68056	3.06667	6.24167	2.65833
10.75	8.58056	1.86667	4.54167	1.225
11	7.91389	2.1	4.20833	1.125
11.25	7.11389	2.56667	3.64167	0.525
11.5	6.31389	0.933333	2.875	-0.04167
11.75	4.54722	1.86667	3.90833	0.791667
12	3.54722	1.3	2.04167	1.325
12.25	2.31389	1.33333	3.275	1.85833
12.5	1.78056	1.13333	2.875	0.891667
12.75	0.980556	0.566667	2.375	1.325
13	2.04722	0.166667	1.94167	1.35833
13.25	1.94722	1.1	2.075	1.89167
13.5	1.28056	0.166667	2.275	0.825
13.75	0.247222	0.233333	1.40833	0.691667
14	0.947222	-0.0333333	3.10833	0.691667
14.25	0.613889	-0.733333	2.075	0.091667
14.5	0.947222	-1.1	2.50833	0.558333
14.75	0.780556	-0.2	2.00833	1.05833
15	1.74722	-0.4	1.70833	1.45833

## Sheet: Fig 1G
	Fluorescence polarization assay on CCK1R membranes
	CCK-8 with compound 1
		3.165nM of Alexa 488 CCK +CCK-8+ Compound1
Time (min)
0	2.46667	1.42222	4.66944	5.16667
0.25	7.36667	2.72222	7.00278	5.2
0.5	11.2667	4.12222	11.2694	7
0.75	12.1333	5.85556	12.4694	8.9
1	12.8667	7.25556	11.7361	9.76667
1.25	13.6667	8.05556	12.6028	9.33333
1.5	13.1333	7.08889	14.3028	9.33333
1.75	14.1333	7.48889	13.5028	9.73333
2	14.8	6.72222	15.0694	11.4
2.25	14.1333	7.32222	15.0028	11.4
2.5	13.5667	7.62222	13.7694	12.5
2.75	13.6667	7.88889	13.8028	12.6333
3	14.2	6.92222	13.3694	11.0333
3.25	13.9	5.85556	14.9361	11.1
3.5	13.9	7.52222	14.9028	11.2667
3.75	13.4333	6.58889	15.6361	10.7667
4	12.7	6.85556	13.3361	11.4
4.25	13.3333	6.95556	14.2694	11.7667
4.5	13.8333	7.28889	15.5361	11.6
4.75	14.5667	8.02222	15.1361	12.1333
5	14.4	7.42222	14.8361	12.1
5.25	14.3	9.08889	15.5694	11.7
5.5	15	7.92222	14.3028	11.3
5.75	14.4	8.25556	13.9694	11.6667
6	14.9	8.92222	14.6361	11.5667
6.25	15.2	8.62222	14.7694	11.8
6.5	14.4	8.38889	14.5694	11.8333
6.75	15.7667	8.55556	14.3361	12.2
7	15.0667	8.52222	14.5694	11.7667
7.25	16.3333	7.98889	14.8694	12.4333
7.5	15.4333	7.32222	14.9361	12
7.75	14.4667	7.58889	15.6694	11.8333
8	15	8.35556	14.4361	12.4333
8.25	14.6667	8.12222	14.7694	11.7
8.5	14.2333	8.22222	13.8694	12.9667
8.75	13.5667	8.35556	14.4361	12.4667
9	13.3667	7.78889	14.6361	12.1333
9.25	14.1	8.85556	15.1361	11.6667
9.5	14.9333	8.42222	15.2028	12.6667
9.75	14.0667	7.98889	14.0028	12.0667
10	11.6667	6.55556	10.5028	12.5667
10.25	11	5.05556	10.9028	10
10.5	10.3667	5.58889	10.3028	9.26667
10.75	10.5	4.32222	7.80278	8.5
11	9.96667	4.55556	5.23611	7.43333
11.25	9.33333	4.88889	4.76944	5.86667
11.5	9.56667	4.78889	2.86944	5.03333
11.75	7.1	5.38889	2.26944	4.66667
12	6.9	5.48889	2.73611	4.16667
12.25	5.1	4.95556	3.13611	3.46667
12.5	5.1	5.25556	3.06944	2.73333
12.75	5.06667	4.62222	4.23611	3
13	4.73333	4.95556	2.53611	2.93333
13.25	5.4	5.15556	3.16944	0.966667
13.5	3.9	4.45556	1.73611	1.93333
13.75	2.96667	4.05556	3.26944	2.13333
14	3.2	4.75556	3.10278	0.933333
14.25	2.03333	4.18889	1.70278	0.9
14.5	1.66667	4.48889	2.80278	-0.8
14.75	1.93333	3.32222	2.96944	1.33333
15	2.13333	3.55556	2.20278	1.4

## Sheet: Fig 2A
							Calcium responses, % of ATP
CCK- 58					CHO- CCK1R CELLS									CHO- CCK1R CELLS
															CCK with compound 1 (10uM)
Log (M)	Control
Buffer	0	0	0	0	0	0	0	0	0	0			1.62729	2.92942	-1.0554	7.26265	8.2636
-12	2.8945	12.0035	-0.742518	0.392242	-0.172922	3.91714	0.312746	3.46112	0.179909	1.17094			1.98446	3.84552	1.77301	8.00357	-0.0304616
-11	6.53529	4.23026	2.34772	-3.03594	-0.0936897	-0.0995347	0.303698	3.21174	0.0922406	-1			27.0778	5.58131	-0.0373873	14.9145	4.0593
-10.5	8.83412	49.6613	66.981	5.6693	-1.02306	4.32271	0.590443	0.529159	0.57148	-2.12			24.3544	5.1	0.982526	7.69401	4.08235
-10	29.6947	10.5733	5.82546	1.49958	0.425233	0.171573	4.15874	5.65874	6.18425	-1.25			55.3139	38.993	12.2354	33.1436	12.0964
-9	43.3416	52.9177	43.8985	50.8074	47.1944	33.3452	56.3395	64.3549	48.3605	50.7607			74.2746	87.9267	57.3318	90.3542	109.637
-8	48.3747	50.0168	73.7946	98	76.4771	87.6371	100.675	135.818	82.7826	95.3309			74.1716	74.1632	71.7178	106.818	100.96

## Sheet: Fig 2B
			Calcium response, % of ATP
					CHO-CCK1R Y140A cells
	CCK-8		CCK-8							CCK-8 with Compound 1 (10uM)
	[CCK], log M	Control
	Buffer	0	0	0	0	0			6.51937	10.4629	15.6866
	-12	-0.271053	-0.0467113	4.0783	0.735003	0.00627919			9.38892	18.3189	10.7079
	-11	0.550851	0.225595	2.46765	0.794752	-0.0155054			11.0175	9.6119	14.1928
	-10	1.14551	4.1063	3.27512	10.6403	3.44315			26.4202	24.0924	41.6307
	-9.5	14.4907	21.7038	18.4399	27.1945	22.8371			67.1654	52.4796	77.1477
	-9	50.1172	49.5849	39.423	65.0697	45.6996			80.5027	65.0016	102.891
	-8	70.8098	77.8186	64.6933	83.1908	84.6634			84.4279	61.5012	105.264

## Sheet: Fig 2C
		Calcium response, % of ATP					Excess cholesterol							Excess cholesterol
CCK-8					CHO-CCK1R cells
								control								CCK + compound 1 (10uM)
Buffer	0	0	0	0	0	0	0	0	0	0		5.05875	1.19923	-0.99338	7.93052	-1.14073	-34.0032	-9.11577	-7.81115	0.392195
-12	-0.76183	-2.02736	-1.63153	10.8142	22.8071	-10.6354	8.05665	4.56736	-4.62307	6.03635		8.12936	5.30543	0.62642	-1.21594	-4.86383	10.9112	-3.69292	-3.51442	-1.98917
-11	11.5098	1.93457	0.760003	7.64494	15.9503	-13.7725	2.64491	10.0858	-4.8039	5.51527		15.0682	22.8793	24.0927	34.4525	47.5547	40.6022	-2.56694	-7.73459	-3.6393
-10	28.8279	16.7983	6.62169	99.6887	40.8959	33.3654	10.8759	16.6022	24.3411	19.6911		68.4572	55.6024	61.1775	74.0013	85.6373	78.319	53.1967	39.52	42.087
-9.5	63.3957	65.0498	64.4739	88.2631	95.5911	52.8113	56.5453	61.8836	51.0817	46.0123		94.8139	80.6034	91.1171	80.7051	29.9147	70.7836	57.2266	70.9425	61.2029
-9	73.222	97.1958	95.788	99.0383	90.8922	92.655	99.8897	86.8096	69.9977	90.0759		84.1369	92.4397	92.8062	73.5786	103.826	53.9744	76.9262	98.324	80.4132
-8	90.327	100.06	95.1498	97.0418	125.294	97.5851	109.492	108.517	103.382	97.8496		94.8998	82.9344	98.0536	92.002	88.6472	83.5308	84.7917	89.0748	81.1373

[truncated: 6 more sheets: Fig 2D, Fig 2E, Fig 2F, Fig 5B top, Fig5B bottom, Fig 5G]
